# Supplementary material for: Contemplating Help-Seeking in Perinatal Psychological Distress—A Meta-Ethnography
Source: Int J Environ Res Public Health. 2021 May 14;18(10):5226. doi: 10.3390/ijerph18105226 (PMC8156805; doi:10.3390/ijerph18105226)
Supplement: Supplementary file 1 [file ijerph-18-05226-s001.zip]

Archive with 1 entries (1 files):
- ijerph-1176642-supplementary.pdf
